# Supplementary material for: Heat loss evaluation for heating building envelope based on relevance vector machine
Source: PLoS One. 2025 Jun 18;20(6):e0314822. doi: 10.1371/journal.pone.0314822 (PMC12176160; doi:10.1371/journal.pone.0314822)
Supplement: S1 File — (XLSX) [file pone.0314822.s001.xlsx]

## Sheet: Sheet1
x1	x2	x3	x4	y
-4.1	-3.9	-3.6	-2.7	-5.11856
-2.2	-2.5	-2.6	-2.5	-3.51204
-2.4	-1.5	-0.6	-0.5	-2.78118
-3.6	-3.4	-3	-2.8	-4.85653
-7.7	-6.8	-5.8	-4.8	-8.97745
-5.6	-7.2	-7.1	-6.2	-6.93593
-7.6	-8	-7.1	-7.2	-9.41571
-5.6	-4.3	-6.4	-5.9	-6.74593
1.2	1.9	0.5	0.5	-0.59507
-3.9	-4	-2.8	-2.2	-4.98975
2.7	3.6	3.8	3.6	1.6007
5.6	5.2	5.1	6.4	4.23667
8.1	8.3	8.8	8.6	6.80748
2.4	3.1	3.5	3.8	1.0071
-3	-2.7	-2	-1.4	-4.59425
-2.5	-1	-1.1	-0.1	-3.44666
-0.3	-0.5	-0.6	-0.2	-1.22534
-0.9	-0.9	-0.6	0	-1.6558
-3.6	-2.2	-2	-2	-4.62545
-0.2	0.5	1.2	1.4	-1.31534
-3.6	-3.4	-3	-2.8	-4.84293
6.6	6.5	5.4	6.1	5.64048
-2.2	-3	-2.3	-1.6	-3.18197
-2.1	-1.2	-1.8	-1.4	-3.25763
-0.2	0	0.4	0.7	-0.87737
1	0.6	0.8	0.9	0.181649
-0.9	-0.2	1.2	2	-1.62666
-4.5	-4.1	-3.3	-0.6	-6.72415
-5.7	-5.7	-5.5	-5.4	-7.36448
-2.5	-2.4	-2.8	-3.2	-3.67683
-1.8	-1.3	-1	-0.6	-2.35571
-3.2	-3.5	-3.8	-3.6	-4.29708
-5.2	-5.3	-4.7	-4.7	-6.7654
-3.4	-3.3	-2.8	-1.7	-4.6288
2.3	2.3	2.7	3	0.908139
-0.2	0.5	0.4	1.1	-1.04934
2.9	2.9	2.8	2.7	1.42041
-1.8	-1.2	-1.1	-0.4	-2.61323
8	8.6	8.2	7.3	7.02671
-5.6	-3.9	-2.9	-2.8	-6.15113
1.6	1.2	1.8	1.8	-0.03303
-0.4	-0.4	-0.4	-0.4	-1.37512
-3.2	-1.8	-0.6	-0.7	-5.02327
-1	-1.1	-0.9	-0.9	-2.28526
-0.8	-0.6	-0.2	0.2	-2.37955
-4.1	-3.6	-3.7	-3.3	-4.90757
-2.6	-2.8	-1.9	-0.3	-3.95702
2.5	2.3	3	2.5	0.642192
-0.5	0.6	2.3	2.2	-1.61886
-2.5	-3.3	-3.1	-2.6	-3.99035
7.9	7.1	1.6	2.1	6.9199
-1.1	-0.8	-0.3	0.3	-2.54709
4.5	6	6.4	5.1	3.57631
2.6	2.8	3.4	3.8	1.82061
-2	-2	-2	-2.5	-3.29818
-3.4	-3.4	-3.3	-2.9	-4.6996
0.6	0.8	0.6	0.7	-0.62368
3	3	3.1	3.7	1.19673
1.8	1.7	1.3	0.5	0.586556
-0.7	-0.8	-0.6	-0.5	-1.82189
1.8	1.6	2.8	2.8	0.18065
1.8	2.6	2.99	4.5	-0.07079
2.4	2.9	3.4	3.9	1.61571
-0.1	0.1	0.2	0.6	-1.49526
6.1	6.5	7.1	7.2	5.61962
5.4	5.4	5.9	6.1	4.12837
4.7	4.5	4.6	4.2	3.13734
0.7	0.7	0.6	0.5	-0.66688
1.1	1.2	0.6	0.9	-0.38079
4.4	4.2	4	5.5	2.50643
2.7	2.9	3	3.1	1.93291
-0.8	-0.7	-0.8	-0.7	-2.38754
2.05	2.15	1.95	1.775	1.25625
0.825	-0.475	-1.075	-1.525	-0.87394
5.55	5.25	3.45	2.475	4.37181
1.275	2.325	3.15	3.775	-0.08712
6.725	8.95	9.925	9.95	5.70924
7.8	7.9	8.75	9.775	5.52403
7.025	7.8	9.175	9.875	6.07073
2.4	2.925	3.9	5.075	1.12355
11.125	10.425	10.7	10.075	10.2101
1.725	2.925	2.65	2.75	0.589099
3.175	4.05	4.5	5.95	1.7732
5.6	7.675	9.375	11.925	5.02388
-1.8	-1.1	0.25	1.275	-3.17564
2.1	3.175	3.95	4.8	1.21108
7.425	3.375	4.875	5.925	6.10274
7.35	8.325	8.4	9.6	6.11017
6.85	7.95	8.9	8.85	6.36108
6.25	6.35	7.9	9.875	4.92241
1.975	2.15	3.125	3.95	0.464994
5.8	5.35	6.925	7.65	4.29354
5.5	5.675	6.425	7.675	4.31463
5.5	5.675	6.425	7.675	7.85032
2.35	3.35	3.575	5	1.27303
4.175	4.825	5.35	5.725	2.91138
4.175	4.825	5.35	5.725	2.27713
9.25	9.3	9.225	9.625	8.33961
9.25	9.3	9.225	9.625	6.30155
8.625	9.05	9.125	9	7.74836
9.45	9.6	9.575	9.55	7.75963
11.125	11.225	11.275	11.175	9.88908
5.65	5.95	6.4	6.45	4.63279
2.15	1.775	1.375	2.45	1.16699
3	4.425	4.225	4.45	1.64643
3.15	3.575	5.425	6.175	2.60379
0.6	0.65	0.425	-0.625	-0.76214
1.15	1.1	1.325	1.2	-0.21987
4.075	4.125	4.625	5.05	2.71442
1.2	1.225	2.25	2.475	-0.95666
2.575	3.25	3.95	4.8	1.28305
1.225	1.975	1.175	1	-0.60671
5.65	6.1	6.05	5.9	4.61222
4.625	4.75	4.925	5.05	3.44128
6.325	6.425	6.55	6.65	5.41438
5.8	6.525	7.125	8.025	4.52546
5.2	5.5	5.7	5.7	4.42031
0.6	1.4	1.4	2.7	-0.27619
0.35	0.5	1.975	2.475	-0.73517
3.55	3.65	3.55	3.75	2.73855
6.9	7.125	7	7.4	4.61819
3.425	3.825	3.925	4.15	1.38638
3.1	1.45	1.425	2.9	1.17442
1.675	2.9	0.325	-0.6	0.819975
-4.075	-2.6	-3.025	-3.35	-5.5439
-6.175	-5.75	-5.45	-4.925	-8.06206
-5	-4.5	-4.75	-4.275	-6.44012
-5.25	-5.1	-5.6	-5.2	-6.55465
1.625	1.825	2.175	2.25	0.008635
0.875	0.65	-0.025	-0.825	-0.4585
7.8	8.1	7.9	3.9	6.61961
-2.65	-2.55	-0.825	2.275	-3.78393
2.05	2.475	3.2	2.875	0.697356
1.825	1.85	1.45	0.525	0.430171
1.825	1.975	2.3	2.7	0.252188
1.025	0.825	0.925	0.925	0.022804
-0.925	-0.15	-0.2	0.325	-2.55979
-2.075	-1.4	-0.35	-0.05	-3.25012
-5.275	-3.775	-2.25	-2.8	-6.36225
-3.325	-2.85	-3.175	-3.55	-4.38155
-5	-4.4	-3.5	-3.1	-6.11228
-1.05	-0.375	0.3	0.575	-2.89816
-1.15	-1.35	-1.275	-0.625	-3.10483
-1.9	-1	0.05	1.05	-3.02664
-3.025	-2.825	-2.825	-2.85	-3.87452
-1.475	-1.4	-1.625	-2.375	-2.32679
1.175	1	0.275	-1.2	-0.43778
-0.9	0.15	-1.125	-0.25	-2.16449
-2.8	-1.65	-0.675	-0.425	-4.13355
3.85	5.075	5.675	5.875	2.56711
6.95	7.325	7.975	8.05	5.70383
-0.375	-0.25	-0.1	-0.075	-1.54159
-1.425	-1.325	-0.675	-0.275	-2.93292
-1.375	-1.4	-1.15	-1.975	-2.27244
-3.175	-3.525	-4	-4.15	-4.55943
-2.875	-4.125	-4.9	-3.2	-4.33483
-0.325	-0.45	-0.55	-0.35	-1.05018
0.8	0.8	0.85	1.1	-0.21425
0.975	1.025	1.425	1.475	0.492639
-1.225	-0.75	-0.875	-1	-2.49968
1.1	2	1.9	1.675	0.353214
-0.6	-0.6	-0.6	-0.575	-1.90424
-1.325	-0.925	0.025	1.275	-2.93638
-2.65	-2.2	-1.95	-1.325	-4.04962
-1.38778e-17	0.5	0.2	0.325	-1.6172
0.225	0.275	0.15	0.075	-1.7615
0.1	0.575	1.275	1.8	-0.93814
0.475	1.9	2.8	2.9	-0.71074
4.2	4.225	4.425	4.925	2.64377
0.775	1	1.05	1.3	-0.56243
-2.75	-2.675	-2.775	-2.275	-4.39557
2.525	2.6	2.625	2.825	1.29336
-3	-2.3	-1.9	-1.4	-4.37038
-2.55	-2.35	-2.05	-1.35	-3.55264
-3.125	-2.7	-2.125	-2.025	-4.8217
0.325	-0.675	-0.075	1.1	-0.93436
2.475	2.975	2.875	3	1.36891
-4.775	-4.375	-3.425	-3.45	-6.22634
-3.4	-3.3	-2.875	-2.375	-4.41757
-2.05	-2.175	-2.05	-1.85	-3.7406
-3.125	-2.5	-2.15	-1.95	-4.63457
-2.85	-2.175	-1.275	-0.55	-4.43327
2.95	3.125	3.225	3.425	2.28558
-0.125	0.2	0.525	0.7	-1.04877
0.2	0.275	0.575	0.85	-0.76203
-0.825	-0.85	-0.675	-0.575	-2.33861
-0.3	-0.275	-0.05	0.6	-0.99982
1.975	2.525	2.575	2.5	1.05371
-2.55	-2.25	-1.825	-1.825	-4.5142
-1.15	-0.675	-0.625	-0.375	-2.74631
-1.45	-0.3	0.05	0.325	-3.42389
2.575	3.05	3.8	4	2.03698
-1.825	-1.6	-0.65	-0.425	-3.14741
-0.675	-0.8	-0.175	0.8	-1.8782
2.1	2.325	2.425	3.375	1.00903
4.025	4.55	5.075	5.3	2.63851
1.025	1.275	2.35	3.9	-0.52091
-1.9	-1.2	-0.525	0.7	-3.22506
-2.475	-2.3	-1.675	-0.625	-3.59103
-1.1	0.075	0.925	1.35	-2.23141
1.35	1.85	2.5	4	0.271963
1.925	3.1	3.175	4.175	0.589371
6.3	6.75	6.975	6.8	5.29575
5.6	6.575	6.925	7.325	4.40835
8.325	8.425	8.6	9	7.07173
5.5	5.55	5.75	5.9	3.49385
4.025	4.3	3.9	3.85	2.46395
8.45	8.375	8.675	9	7.55607
7.95	8.1	8.175	8.425	7.18831
4.85	6.1	6.775	7.025	3.61315
1.1	1.5	2.3	1.325	0.279742
7	7.025	7.15	7.375	5.84921
7.35	7.575	7.8	8.2	6.7155
1.775	1.725	1.85	2.025	0.123952
-2.2	-2.175	-2.075	-2	-2.86369
-5.8	-5.15	-5.675	-4.85	-7.46899
-1.3	-0.95	0.075	0.1	-2.90781
2.6	2.65	2.75	2.975	1.01685
3	3.45	4.55	4.45	1.60121
2.525	3.075	3.7	3.95	1.20471
7.3	7.05	7.2	6.95	6.13806
6.55	6.35	6.15	6.175	5.53511
5.65	5.85	6.1	6.4	4.18754
4.75	4.625	4.675	4.55	4.08522
3.4	3.475	3.675	3.65	2.46453
3.275	3.525	3.7	4	2.62889
4.475	4.45	4.65	4.7	3.01024
3.55	4.05	4.25	4.4	1.63791
2.225	2.4	3.925	4.975	0.637175
5.05	5.35	5.95	6.5	4.03063
6.3	6.45	8.025	8.425	4.85436
5.575	5.95	6.475	6.725	3.90356
5.5	5.9	6.375	7.1	4.40977
6.7	6.575	7.325	8.15	5.40161
7.4	7.425	8.025	9.55	5.89774
11.575	12.875	12.325	12.1	10.1615
9.025	8	9.675	11.25	7.85621
9.55	9.9	9.425	9.025	8.16997
11.85	11.65	12.3	12.35	10.3799
13.3	14.825	15.225	16	11.3019
20.25	20.275	20.875	21.1	19.0885
8.125	8.2	8.425	9.175	6.96637
4.375	3.95	4.225	5.725	2.59865
5.425	6	6.45	6.2	3.35562
2.175	2.975	3.9	4.125	0.050487
8.9	9.675	10.35	10.3	7.44114
7.125	7.15	8.2	9.275	5.48258
7.4	7.575	8.375	9.2	5.57576
8.475	8.5	8.125	8.675	6.9719
6.525	5.45	5.9	7.15	5.17969
6.55	6.7	6.725	6.8	5.24953
7.6	6.8	6.15	6	5.99978
7.45	7.7	8.25	8.8	6.13463
10.325	10.75	11.1	11.875	9.36918
8.175	8.325	8.25	8.825	6.5871
8.025	8.1	8.175	8.425	6.56782
7.35	7.775	7.575	7.55	6.0264
5.95	6.55	7.15	8.3	5.24453
4.7	4.975	4.925	5.075	3.77304
2.225	2.3	2.3	2.275	0.917164
1.225	1.075	1.325	1.375	-0.5595
2.7	2.95	2.8	2.55	0.933069
0.075	0.25	0.625	2.35	-1.70712
6.675	6.55	6.45	6.65	4.68594
2.825	3.925	4.35	4.35	0.463579
0.525	1.25	1.2	1.15	-1.26262
3	4.025	3.4	3.15	1.71828
0.85	1.275	1.25	1.475	-1.39598
7	7.725	8.275	7.65	5.75495
5.025	5.025	5.7	5.825	4.29397
2.675	2.275	1.575	2.525	1.2793
4.95	5.575	6.125	6.275	4.22782
-1.25	-1.4	-1.35	-1.2	-1.87836
-3.7	-3.025	-2.8	-2.85	-5.03762
0.35	0.625	1	0.95	-0.48659
2.275	2.825	2.925	3.025	1.43677
1.3	1.275	1.2	1.175	0.620451
-0.025	0.075	0.825	1.775	-1.20031
1.75	1.475	0.875	0.25	0.863914
-2.075	-1.625	-1.1	-0.05	-3.43645
-1.675	-1.575	-1.5	-1.25	-3.15201
-0.75	-0.55	-0.15	0.675	-1.58687
-2.55	-2.675	-2.2	-0.95	-3.59841
-0.15	0.125	1.3	1.575	-1.82888
-0.85	0.525	1.775	2.8	-2.27887
-0.3	-0.05	-1.38778e-17	0.825	-2.69228
0.725	1.05	1.8	2.2	-1.72413
0.125	1.55	1.775	1.425	-0.96381
2.3	3.65	5.15	5.7	1.32246
5.875	5.7	3.675	3.825	4.62911
0.775	1.6	1.8	2.45	-0.90641
1.3	2.325	2.725	2.925	0.848773
2.95	3.475	3.825	4.2	2.37257
4.55	4.625	4.55	4.95	3.20323
5.475	5.75	5.95	6.15	4.45097
5.25	5.5	5.7	5.225	3.31638
5.85	6.575	7.55	8.125	4.46147
0.425	1.175	1.425	1.925	-0.3636
3.4	3.75	3.925	4.25	2.29646
3.15	3.8	4.55	4.9	1.80004
2.6	3.775	4.95	6	1.61727
3.4	3.4	3.475	3.725	0.821207
-3.025	-1.875	-0.575	0.65	-4.12957
-5.25	-5.025	-4.7	-4.275	-6.9482
-2.925	-2.65	-2.475	-2.4	-3.99887
-4.575	-4.475	-4.325	-4	-6.34666
-7.725	-7	-6.2	-5.45	-9.50938
-7.6	-6.775	-5.925	-5.275	-8.91339
-8.8	-8.4	-7.95	-7.35	-10.4009
-8.175	-8.025	-7.75	-7.525	-10.0692
-6.025	-5.325	-4.65	-4.125	-7.41144
-6.1	-5.7	-5.3	-4.95	-7.46494
-6.525	-6.225	-5.925	-5.625	-8.6268
-5.175	-4.625	-3.925	-3.25	-6.11226
-1.875	-1.35	-0.725	-1.38778e-17	-3.76825
-6.35	-5.75	-5.225	-4.975	-8.01956
-3.2	-3.2	-3.15	-2.95	-4.35293
-4.875	-4.35	-3.775	-3.3	-6.22062
-1.35	-1.1	-0.65	-0.05	-2.35946
-5.525	-5.175	-4.65	-4.025	-6.79548
-2.8	-2	-1.2	-0.475	-3.98383
-2.2	-1.8	-1.425	-1.15	-3.71021
-4.4	-4	-3.6	-3.225	-5.4857
-3.175	-3.05	-2.875	-2.775	-4.80218
-2.7	-2.275	-1.825	-1.55	-4.12987
-6.35	-5.725	-5.05	-4.5	-8.10032
-4.775	-4.25	-3.65	-3.1	-6.64691
-3.85	-3.225	-2.525	-1.85	-4.94495
3.95	4.95	5.875	6.45	2.2147
-2.525	-1.8	-1	-0.225	-4.15506
-2.375	-1.85	-1.25	-0.65	-4.41243
2.35	2.575	2.9	3.275	0.162558
-1.475	-0.225	0.725	1.2	-2.81779
-9.675	-9.45	-8.7	-7.325	-10.3009
-7.925	-7.625	-7.275	-6.775	-9.26405
-6.7	-5.9	-5.125	-4.475	-7.65624
-5.975	-5.45	-4.85	-4.275	-7.84421
-0.675	-0.2	0.2	0.55	-1.54015
-3.7	-3.25	-2.625	-1.9	-4.81559
-3.575	-3.475	-3.35	-3.15	-5.38489
-3.375	-2.5	-1.825	-1.55	-4.29754
-4.375	-4.25	-4.025	-3.725	-5.35736
-2.925	-2.225	-1.525	-0.875	-3.79796
-2.05	-1.475	-0.975	-0.525	-3.56561
-0.075	0.825	1.675	2.3	-1.23277
1.275	1.925	2.35	2.55	0.445822
-1.9	-1.525	-1.2	-0.825	-2.87774
-3.325	-2.6	-1.8	-1.05	-4.25632
-1.975	-1.05	-0.075	0.725	-2.86432
-1.3	-0.85	-0.225	0.475	-2.63813
1.2	1.65	2.2	2.55	0.074836
-0.1	-0.075	0.05	0.3	-2.01708
0.15	0.35	0.575	0.85	-1.40565
-1	-0.175	0.725	1.575	-2.25585
2.45	3.1	3.85	4.4	1.60114
1.7	2.85	3.7	4.075	0.504385
1.025	1.15	1.375	1.7	-0.23163
1.2	1.225	1.35	1.575	0.140063
0.65	1.275	1.975	2.65	-0.62165
1.9	2.8	3.975	5.025	0.932361
1.825	3.475	4.775	5.4	0.581964
1.475	2.225	3.075	3.7	0.832096
2.025	3.45	5.2	6.7	1.23625
2.575	2.9	3.325	3.825	1.41525
-0.25	0.375	1.075	1.725	-1.55435
0.7	1.55	2.575	3.65	-1.60156
6	6.85	7.825	8.675	4.33246
4.75	5.425	6.35	7.375	2.8188
11.15	12.2	13.35	14.25	9.63282
6.7	7.975	9.475	10.875	5.58891
2.8	3.675	4.75	5.675	1.73272
7.075	7.825	8.625	9.1	5.2347
1.325	1.9	2.75	3.775	-0.44255
4.075	4.8	5.65	6.6	2.79301
6.325	7.275	8.375	9.4	5.33061
8	8.075	8.475	9.25	7.0115
6.725	6.825	6.975	7.3	5.43907
-1.25	-1	-0.55	0.1	-2.21161
1.225	1.8	2.575	3.25	-0.10776
3.525	4.075	4.8	5.575	1.0012
4.875	5.6	6.475	7.575	2.87588
9.05	10.525	12.25	13.95	8.06587
7.225	7.725	8.225	8.675	5.83917
2.8	3.2	3.55	3.875	2.10535
1.675	1.975	2.275	2.575	0.924889
3.3	3.725	4.225	4.675	1.87086
1.95	2.6	3.375	4.05	1.03
5.725	5.875	6.225	6.8	3.74342
6.875	7.55	8.05	8.3	6.10036
2.6	3.05	3.65	4.225	2.04734
6.25	6.925	7.8	8.575	4.41288
5.65	7.15	8.925	10.525	4.62446
8.45	9.075	9.75	10.3	7.51404
6.125	6.225	6.325	6.4	4.19724
8.95	9.55	10.15	10.7	7.6679
8.05	8.275	8.55	8.725	7.31863
7.4	8.175	8.825	9.225	6.0701
3.275	3.975	4.7	5.475	2.06292
8.075	8.75	9.35	9.875	7.29557
4.525	5.05	5.675	6.375	3.44013
5.975	6.7	7.475	8.125	4.91444
4.7	4.725	4.875	5.225	2.87998
4.925	5.45	6.05	6.65	3.41271
4.425	4.95	5.55	6.1	3.53635
6.075	6.05	6.275	6.625	4.16454
1.8	2.25	2.825	3.325	0.953092
2.8	4	5.125	5.9	2.18609
1.375	1.7	2.15	2.775	-0.38138
2.1	2.525	3	3.375	-0.18858
2.225	2.7	3.1	3.475	1.25343
4.6	5.375	6.05	6.55	3.41418
5	5.4	5.775	6.025	3.42742
3.775	4.1	4.55	5.175	2.74586
3.725	4.25	4.875	5.625	2.30057
4.7	5.125	5.675	6.4	3.37757
7.95	8.15	8.325	8.375	7.01244
4.325	4.825	5.35	5.925	3.48457
0.175	0.5	0.875	1.175	-1.32493
-2.125	-1.775	-1.25	-0.625	-3.77782
5.6	6	6.35	6.5	4.49847
2.7	3.125	3.6	3.95	1.7128
0.925	1.425	1.9	2.275	0.001076
2.85	3.075	3.45	4.1	1.54306
2.575	2.85	3.05	3.2	1.37564
-1.425	-0.7	0.05	0.6	-2.58104
-2.675	-2.175	-1.65	-1.05	-4.01199
-3.575	-3.075	-2.575	-2.125	-5.28311
-3.75	-3.175	-2.7	-2.325	-5.29399
-3.825	-3.5	-3.075	-2.575	-4.85466
-4.025	-3.725	-3.425	-3.125	-4.67442
0.35	0.55	0.75	0.925	-0.62116
-1.725	-1.4	-0.975	-0.45	-2.89567
-1.425	-0.7	0.075	0.725	-2.4573
-2.675	-2.175	-1.7	-1.35	-4.72012
3.375	3.625	3.65	3.35	1.84341
0.325	0.45	0.625	0.725	-1.2669
-0.725	-1.38778e-17	0.8	1.55	-2.79658
-0.05	0.175	0.425	0.5	-2.54862
-2.825	-2.125	-1.475	-1.05	-4.24099
-4.75	-4.15	-3.525	-2.85	-5.82437
-3.925	-3.625	-3.275	-2.75	-5.08639
-2.9	-2.5	-2.125	-1.875	-3.95437
-3.225	-2.875	-2.375	-1.85	-5.11756
-0.775	0.15	1.15	2.075	-2.10415
-2.625	-2.325	-2.025	-1.725	-4.24692
-4.05	-3.45	-2.875	-2.425	-5.069
-6.3	-5.875	-5.375	-4.9	-7.84846
-2.275	-2.15	-1.95	-1.75	-3.14649
-0.925	-0.65	-0.475	-0.4	-2.19658
-2.875	-2.375	-1.9	-1.575	-4.38152
-5.25	-4.65	-4.1	-3.75	-6.58602
-3.075	-2.6	-2.225	-1.975	-4.21654
1.9	3.5	4.95	5.775	0.308267
4.025	4.875	5.5	5.75	3.27651
-1.2	-0.425	0.275	0.925	-1.98576
3.575	4.275	4.95	5.5	2.62369
-1.1	-0.3	0.5	1.225	-1.96753
-3.725	-3.025	-2.325	-1.625	-4.40562
-2.775	-2.275	-1.825	-1.6	-3.50719
-6.1	-5.675	-5.175	-4.65	-6.98156
-5.325	-5	-4.6	-4.225	-6.32734
-2.5	-2.125	-1.825	-1.575	-3.61821
-1.925	-0.8	0.35	1.225	-3.55047
-3.2	-2.4	-1.625	-0.95	-5.10334
-1.15	-0.525	0.2	1	-2.87747
11.25	12.175	12.775	13.075	10.0986
-1.975	-1.05	-0.025	1.075	-2.42302
0.575	0.85	1.075	1.35	-0.34731
0.85	1.025	1.125	1.2	-0.63979
3.7	3.725	3.8	3.8	2.38089
0.75	1.375	2.025	2.475	-0.31384
1.7	2.5	3.25	3.75	1.21427
3.2	4	4.725	5.15	1.73598
2.35	2.525	2.6	2.65	1.32141
0.175	0.475	0.725	0.925	-0.6859
-4.15	-3.975	-3.85	-3.675	-4.83857
-6.525	-5.8	-5.025	-4.375	-7.25587
-3.15	-2.925	-2.625	-2.325	-4.7431
0.225	0.725	1.2	1.55	-0.57273
3.325	4.225	5.05	5.55	1.31169
1.05	2.075	3.175	4.2	-1.16654
0.45	1.1	1.9	2.7	-0.40526
6.625	7.1	7.425	7.575	5.63998
-0.825	-0.45	0.175	0.925	-1.65338
0.375	0.325	0.475	0.8	-0.41111
-0.375	-0.25	-0.05	0.125	-1.03152
-0.225	0.075	0.35	0.525	-1.10705
-1.575	-1.475	-1.35	-1.15	-2.78131
-2.025	-1.725	-1.45	-1.25	-3.3898
0.75	1.375	2.025	2.5	-0.97634
-0.675	-0.175	0.3	0.65	-1.5651
-0.225	0.875	1.925	2.725	-0.97627
-0.35	0.275	0.95	1.55	-1.26584
2.725	3.225	3.725	4.225	1.76599
-2.55	-1.9	-1.075	-0.175	-3.75831
-1.95	-1.275	-0.375	0.525	-3.36718
-0.375	0.625	1.9	3.025	-2.57394
1.225	2.175	3.25	4.2	0.358367
4.3	4.725	5.25	5.825	3.5127
-0.575	0.825	2.5	3.975	-1.62589
-2.325	-1.575	-0.65	0.3	-2.7347
-2.325	-1.575	-0.65	0.3	-1.2383
1.475	1.8	2.25	2.875	-0.01817
8.7	9.95	11.275	12.225	7.52958
2.125	3.1	4.35	5.725	0.809794
4.725	5.675	6.75	7.7	3.50572
7.65	7.85	8.025	8.225	6.50986
5.325	5.475	5.75	5.95	3.59359
6.125	6.225	6.325	6.4	5.1706
7.925	8.05	8.225	8.325	7.07978
6.875	7.2	7.6	7.975	6.25575
5.7	6.125	6.6	6.925	4.39502
2.55	2.8	3.225	3.775	0.743781
9.35	9.1	8.675	8.15	8.22403
9.175	9.45	9.625	9.875	8.35776
0.9	0.95	1.15	1.375	-0.53212
-1.775	-1.675	-1.55	-1.325	-2.08742
-2.225	-1.9	-1.525	-1.275	-3.19004
-1.3	-0.9	-0.475	0.025	-2.86755
1.4	1.875	2.575	3.3	-0.01861
1.725	2.675	3.825	5.1	-0.37227
1.625	2.6	3.8	4.975	0.103234
5.525	6.025	6.45	6.725	3.87278
6.725	6.875	7.125	7.2	5.83551
6.425	6.525	6.625	6.725	5.6665
7.9	7.875	7.8	7.8	6.60703
2.85	3.05	3.25	3.45	2.2119
4.325	4.425	4.5	4.525	3.20114
4.55	4.325	4.025	3.775	4.03532
2.75	2.925	3.075	3.375	1.24104
2.925	3.875	4.925	5.75	1.67551
3.975	4.725	5.625	6.475	3.35052
5.8	7.075	8.55	9.825	4.87385
5.75	6.35	6.95	7.5	4.69257
6.45	7.075	7.775	8.45	5.24661
7.75	9.25	11	12.475	6.13967
10.325	10.9	11.7	12.5	8.9654
17.575	17.15	17	17.05	16.2331
9.025	10	11.2	12.4	8.08531
6.85	7.5	8.325	9.225	5.30356
15.975	16.275	16.575	16.85	15.5466
20.25	20.875	21.55	22.075	19.6933
22.525	22.275	22.25	22.525	21.3518
4.2	5	5.775	6.45	2.5197
4.575	4.875	5.225	5.725	3.65897
11.05	11.65	12.25	12.8	9.64085
7.725	8.25	8.85	9.425	6.90587
4.1	4.525	5.025	5.5	2.94267
6.225	6.75	7.35	7.95	5.33274
7.775	8.9	10.075	11.1	5.8732
7.175	8.3	9.45	10.375	5.38065
7.825	8.75	9.675	10.275	6.75096
8.975	9.325	9.8	10.2	7.64162
12.2	12.175	12.075	11.95	10.9523
11.5	11.5	11.5	11.525	11.0185
7.825	8.3	8.625	8.75	7.54547
5.625	6.125	6.625	7.1	3.69749
6.4	7.2	7.975	8.6	5.4893
6.1	7.6	8.625	9.1	5.36823
-3.125	-2.8	-2.325	-1.575	-4.63944
0.4	1.225	2.075	2.725	-0.45485
5.6	5.65	5.825	5.95	3.03201
7.05	7.275	7.55	7.75	5.36764
5.975	6.675	7.35	7.925	4.60156
3.375	4.1	4.875	5.55	2.12069
6.7	7.5	8.25	8.8	4.98242
8.925	9.025	9.15	9.35	7.4135
10.5	10.85	11.025	11.125	9.69602
6.975	7.275	7.6	7.975	5.66443
7.25	7.45	7.6	7.65	6.54683
3.2	3.55	3.725	3.825	2.34531
2.35	2.525	2.575	2.425	1.28994
4.95	5.125	5.225	5.3	3.28519
8.475	8.75	8.875	8.725	6.89733
7.25	7.45	7.65	7.825	5.16707
5.875	6.6	7.375	8.025	4.73792
-1.025	-0.675	-0.125	0.65	-2.32638
-1.2	-0.375	0.525	1.4	-2.33371
-1.725	-1	-0.225	0.45	-2.69018
-2.55	-1.95	-1.325	-0.65	-4.49777
-3.4	-2.95	-2.325	-1.6	-4.33661
-2.9	-2.475	-1.975	-1.475	-4.15994
1.85	2.075	2.4	2.85	0.07947
4.625	4.75	4.925	5.025	3.55125
0.95	1.575	2.3	3.075	0.140741
4.325	4.825	5.275	5.525	3.12264
4.35	4.55	4.725	4.8	3.55118
5.825	5.925	6	6.025	4.71783
0.9	0.9	0.925	1.075	0.2159
1.425	1.55	1.7	1.675	0.352602
0.975	1.675	2.35	2.9	-0.85259
0.45	1.025	1.525	1.975	-0.60345
1.2	2.4	3.55	4.45	-0.28792
-1.2	-0.75	-0.15	0.45	-2.30784
1.675	2.35	2.9	3.225	0.105383
0.5	1.7	2.875	3.875	-1.27407
1.9	3.05	3.975	4.525	1.10185
-0.9	-0.475	-0.025	0.25	-1.46227
-3.775	-2.85	-1.9	-1.175	-5.00829
-3.15	-2.975	-2.85	-2.65	-3.86382
-2.1	-1.3	-0.475	0.4	-3.32132
-2.5	-2.05	-1.45	-0.825	-3.85463
-0.625	-0.325	0.025	0.55	-1.75299
2.95	4.375	5.8	6.875	0.780154
